# Supplementary material for: Metataxonomic Identification of Microorganisms during the Coffee Fermentation Process in Colombian Farms (Cesar Department)
Source: Foods. 2024 Mar 9;13(6):839. doi: 10.3390/foods13060839 (PMC10969282; doi:10.3390/foods13060839)
Supplement: Supplementary file 1 [file foods-13-00839-s001.zip]

Archive with 1 entries (1 files):
- foods-2844642-supplementary.pdf
